# Supplementary material for: Hepatitis C Virus Infection in Mongolia: Updated Provincial Data on Prevalence, Genotype Distribution, and Age-Specific Risk Factors
Source: Viruses. 2025 Dec 11;17(12):1602. doi: 10.3390/v17121602 (PMC12737555; doi:10.3390/v17121602)
Supplement: Supplementary file 1 [file viruses-17-01602-s001.zip]

Archive with 1 entries (1 files):
- viruses-3994465-supplementary.pdf
